# Supplementary material for: The Allometry of Coarse Root Biomass: Log-Transformed Linear Regression or Nonlinear Regression?
Source: PLoS One. 2013 Oct 8;8(10):e77007. doi: 10.1371/journal.pone.0077007 (PMC3792932; doi:10.1371/journal.pone.0077007)
Supplement: Appendix S1 — DBH and dry root biomass of the sample trees (n = 159) used for biomass estimation. All sample trees were measured in Gutianshan forest area, Kaihua County, Zhejiang Province in eastern China. (CSV) [file pone.0077007.s001.csv]

sp	dbh	rootbiomass
Castanopsis eyrei	1.08	0.16
Castanopsis eyrei	1.85	0.15
Castanopsis eyrei	2.46	0.46
Castanopsis eyrei	2.6	1.08
Castanopsis eyrei	4.46	1.34
Castanopsis eyrei	5.56	1.22
Castanopsis eyrei	5.68	1.31
Castanopsis eyrei	5.7	3.37
Castanopsis eyrei	8.8	5.48
Castanopsis eyrei	9.3	5.5
Castanopsis eyrei	9.48	10.62
Castanopsis eyrei	9.7	5.83
Castanopsis eyrei	10.28	6.4
Castanopsis eyrei	11.04	6.87
Castanopsis eyrei	15	26.15
Castanopsis eyrei	16.55	31.22
Castanopsis eyrei	18.1	39.29
Castanopsis eyrei	20.09	41.12
Castanopsis eyrei	22.57	86.48
Castanopsis eyrei	23.25	63.26
Castanopsis eyrei	23.94	63.47
Castanopsis eyrei	24.41	54.78
Castanopsis eyrei	25.1	62.66
Castanopsis eyrei	25.3	70.86
Castanopsis eyrei	25.8	81.94
Castanopsis eyrei	26.4	86.45
Castanopsis eyrei	26.55	69.86
Castanopsis eyrei	27.08	107.25
Castanopsis eyrei	27.35	89.81
Castanopsis eyrei	27.65	91.51
Castanopsis eyrei	28.3	90.45
Castanopsis eyrei	28.38	91.44
Castanopsis eyrei	28.5	80.89
Castanopsis eyrei	28.8	70.48
Castanopsis eyrei	30.72	103.65
Castanopsis eyrei	30.94	78.85
Castanopsis eyrei	30.95	100.15
Castanopsis eyrei	32.2	161.34
Castanopsis eyrei	37.94	169.18
Castanopsis eyrei	40.28	175.96
Castanopsis eyrei	47	149.85
Pinus massoniana	1.26	0.02
Pinus massoniana	1.81	0.04
Pinus massoniana	2.28	0.13
Pinus massoniana	2.9	0.1
Pinus massoniana	3.4	0.16
Pinus massoniana	3.75	0.32
Pinus massoniana	4.4	0.51
Pinus massoniana	5	0.62
Pinus massoniana	5.7	1.44
Pinus massoniana	5.7	0.91
Pinus massoniana	6.3	1.28
Pinus massoniana	6.56	0.87
Pinus massoniana	8.54	3.9
Pinus massoniana	8.8	3.43
Pinus massoniana	9.3	3.85
Pinus massoniana	9.9	4.22
Pinus massoniana	10.1	5.7
Pinus massoniana	10.95	5.34
Pinus massoniana	11.11	5.17
Pinus massoniana	11.3	6.77
Pinus massoniana	11.74	5.39
Pinus massoniana	11.83	5.75
Pinus massoniana	12.1	8.47
Pinus massoniana	12.58	12.11
Pinus massoniana	14	12
Pinus massoniana	14.1	13.74
Pinus massoniana	15.2	11.88
Pinus massoniana	17.4	17.52
Pinus massoniana	18.45	14.44
Pinus massoniana	18.6	17.33
Pinus massoniana	18.8	14.08
Pinus massoniana	21.65	23.52
Pinus massoniana	22.45	42.31
Pinus massoniana	22.45	34.4
Pinus massoniana	22.87	63.33
Pinus massoniana	23.2	26.38
Pinus massoniana	23.9	80.83
Pinus massoniana	24.06	60.13
Pinus massoniana	24.53	52.87
Pinus massoniana	24.9	105.81
Pinus massoniana	26.86	56.07
Pinus massoniana	28.5	114.87
Pinus massoniana	30.1	147.32
Pinus massoniana	31.7	84.48
Pinus massoniana	31.9	134.43
Pinus massoniana	32.15	126.1
Pinus massoniana	33	173.08
Pinus massoniana	34.24	158.52
Pinus massoniana	35.13	194.66
Pinus massoniana	35.66	219.79
Pinus massoniana	35.72	110.56
Pinus massoniana	37.2	179.92
Pinus massoniana	38.23	143.96
Pinus massoniana	38.4	140.8
Pinus massoniana	41.5	186.31
Pinus massoniana	49.25	174.83
Pinus massoniana	56.2	251.64
Pinus massoniana	56.5	295.5
Schima superba	1.2	0.07
Schima superba	1.31	0.37
Schima superba	2.09	0.21
Schima superba	2.32	0.5
Schima superba	2.4	0.26
Schima superba	2.7	0.52
Schima superba	4	2.29
Schima superba	4.19	1.17
Schima superba	4.7	1.37
Schima superba	4.86	1.85
Schima superba	5.4	2.36
Schima superba	5.8	2.39
Schima superba	6.04	1.97
Schima superba	6.88	4.11
Schima superba	6.9	3.89
Schima superba	7.45	4.17
Schima superba	7.5	3.18
Schima superba	8.48	5.57
Schima superba	9.2	10
Schima superba	9.4	18.95
Schima superba	9.46	9.81
Schima superba	9.9	7.21
Schima superba	10.1	6.86
Schima superba	10.6	8.56
Schima superba	13.5	14.78
Schima superba	13.8	5.07
Schima superba	14	36.18
Schima superba	16	34.85
Schima superba	17.3	31.29
Schima superba	17.9	30.22
Schima superba	19	48.57
Schima superba	19.02	45.14
Schima superba	19.6	37.45
Schima superba	19.8	49.72
Schima superba	20.5	65.24
Schima superba	21.05	74.16
Schima superba	21.18	76.1
Schima superba	21.4	50.72
Schima superba	21.45	82.23
Schima superba	22	170.57
Schima superba	23	148.7
Schima superba	23.1	74.11
Schima superba	23.19	106.96
Schima superba	23.38	124.77
Schima superba	24.62	78.52
Schima superba	25.54	97.96
Schima superba	25.76	117.95
Schima superba	26.39	105.15
Schima superba	26.4	92.85
Schima superba	26.5	113.5
Schima superba	27.86	83.59
Schima superba	29.35	130.03
Schima superba	30.62	97.85
Schima superba	32	265.5
Schima superba	32.12	173.2
Schima superba	32.92	253.57
Schima superba	34	122.55
Schima superba	37.2	136.3
Schima superba	38	181.13
Schima superba	38.32	273.6
